# Supplementary material for: Sustained shoulder elevation posture: an under-recognized functional movement disorder phenotype
Source: Brain Commun. 2025 Nov 24;7(6):fcaf454. doi: 10.1093/braincomms/fcaf454 (PMC12836432; doi:10.1093/braincomms/fcaf454)
Supplement: fcaf454_Supplementary_Data [file fcaf454_Supplementary_Data.zip]

Archive with 7 entries (7 files):
- Supplementary material.pdf
- Supplementary_Video_1.mp4
- Supplementary_Video_2.mp4
- Supplementary_Video_3.mp4
- Supplementary_Video_4.mp4
- Supplementary_Video_5.mp4
- Supplementary_Video_6.mp4
